# Supplementary material for: Correction to: Old plasma dilution reduces human biological age: a clinical study
Source: GeroScience. 2023 Nov 6;46(2):2795. doi: 10.1007/s11357-023-00997-x (PMC10828462; doi:10.1007/s11357-023-00997-x)
Supplement: Supplementary file 1 — Supplementary file1 (XLSX 10.2 KB) [file 11357_2023_997_MOESM1_ESM.xlsx]

## Sheet: Sheet1
Table S1. Information of individuals
Group	Gender	Age
Young_Control	Male	28
Young_Control	Male	28
Young_Control	Male	30
Young_Control	Male	25
Young_Control	Male	32
TPE-S1	Male	77
TPE-S2	Male	67
TPE-S3	Male	52
TPE-S4	Male	72
TPE-S5	Female	46
TPE-S6	Male	68
TPE-S7	Male	60
TPE-S8	Male	72
Older_Control	Female	70
Older_Control	Female	76
Older_Control	Female	76
Older_Control	Female	76
Older_Control	Female	76
Older_Control	Female	76
Older_Control	Female	77
Older_Control	Female	77
Older_Control	Male	70
Older_Control	Male	79
Older_Control	Male	78
Older_Control	Male	76
Older_Control	Male	77
Older_Control	Male	77
Older_Control	Male	77
Mid_Control	Female	52
Mid_Control	Female	52
Mid_Control	Female	54
Mid_Control	Female	54
Mid_Control	Male	52
Mid_Control	Male	53
Mid_Control	Male	55
Mid_Control	Male	58
Mid_Control	Male	59
MCI	Female	71
MCI	Female	71
MCI	Female	73
MCI	Female	74
MCI	Female	80
MCI	Male	73
MCI	Male	74
MCI	Male	76
MCI	Male	77
